# Supplementary material for: Identification of Quantitative Trait Loci Controlling High-Temperature Tolerance in Cucumber (Cucumis sativus L.) Seedlings
Source: Plants (Basel). 2020 Sep 7;9(9):1155. doi: 10.3390/plants9091155 (PMC7570005; doi:10.3390/plants9091155)
Supplement: Supplementary file 1 [file plants-09-01155-s001.xlsx]

## Sheet: Table S1
Table S1. Phenotypic data of thermotolerance in HR population.
Individuals	HR_SY	HR_NK
HR1	67.619	48.5556
HR3	52.463	2.66667
HR4	65	53.3333
HR5	69.4394	16
HR6	64.3333	2.66667
HR7	74.6591	33.3333
HR8	81	48
HR10	76.5	51.6667
HR12	60.8148	3.33333
HR14	82.5	37.3333
HR19	56.5608	20
HR24	49.6667	0
HR26	48.8519	5
HR27	59.2063	55.4444
HR30	80	54.6667
HR31	47	0
HR33	65.4074	4
HR34	56.0741	56
HR37	47.1111	30.6667
HR38	64.0741	46
HR40	70.1481	37.3333
HR42	62.6667	41
HR44	68.8889	64.5556
HR45	80.5185	46.6667
HR47	78.0741	13.3333
HR48	81	9.33333
HR49	77	0
HR50	83	0
HR53	78	25.3333
HR55	72	0
HR56	85.5556	53.3333
HR57	84	48
HR59	80	5.66667
HR62	79	21.3333
HR63	88.5556	16
HR64	81	14.6667
HR66	73	9.33333
HR67	74.4444	45.3333
HR68	72	0
HR71	73.5556	1.66667
HR72	63.3333	0
HR73	64	20
HR75	85	21.3333
HR76	81.7407	51
HR78	59.3333	22.6667
HR79	59.5238	9.33333
HR81	66.8889	61.3333
HR82	81.1667	55.3333
HR83	70.2407	0
HR84	70.6667	52
HR85	68.6667	45
HR87	80.3333	0
HR88	84.2222	46.6667
HR89	*	18.3333
HR90	75.3333	53.3333
HR91	76	19.6667
HR92	75	27.3333
HR93	70	0
HR95	72	50.6667
HR98	52.4815	8
HR102	61.4074	10.6667
HR105	57.037	0
HR107	85.5556	53.3333
HR108	65.2593	40
HR110	69.1111	17.3333
HR111	73.6667	2.66667
HR112	72.5926	32.3333
HR114	77.3333	11.6667
HR116	64.7407	10
HR117	73.3333	54.6667
HR118	84.3704	54.6667
HR120	79	0
HR123	86	53.3333
HR125	79	15.6667
HR126	82.0741	56.6667
HR128	65.5	14.6667
HR132	65.9259	30.6667
HR133	73.4074	5.33333
HR134	62.8333	1.33333
HR137	53.6667	30.6667
HR138	52.7037	10.6667
HR139	60.6667	29.3333
HR140	73.1852	47.6667
HR142	65.3333	0
HR143	72.7407	21.3333
HR144	71.5	35.6667
HR146	56.2963	0
HR149	83.7037	57.3333
HR151	80.6667	22.6667
HR152	75.2037	5.33333
HR154	74.6667	39.6667
HR155	82	56
HR157	65.4286	44
HR158	78.0741	44
HR159	69.6296	34.6667
HR162	60	51
HR163	68.6667	16
HR165	76.0741	29.3333
HR166	84.5185	29.3333
HR167	67.3968	46.6667
HR169	76.7407	29.3333
HR170	72.4444	8
HR172	70.0185	43
HR175	65.037	43
HR176	80.0741	48
HR183	56.6667	0
HR187	67.5556	40
HR188	70.5185	51.3333
HR189	67.1852	38.6667
HR192	79.3333	16
HR195	81.3333	20.6667
HR197	72.4762	52
HR200	82.8704	22.3333
HR205	87.5132	54.3333
HR206	55.963	0
HR209	71	49.6667
HR210	60.2963	4
HR212	62.5	0
HR213	52.4444	26.6667
HR215	63.3333	30
HR217	67.5	52
HR218	69	10.6667
HR219	83.7037	62.6667
HR220	45.3333	0
HR223	50	0
HR224	62.0741	0
HR226	68.3704	32
HR228	51	2.66667
HR229	64	40
HR231	55.25	20
HR235	64.4444	52.1111
HR240	66.3704	74.4444
HR241	68.0556	54.3333
HR242	57	0
HR243	55.5556	5.33333
HR244	64.1111	0
HR246	59.5	30
HR247	72.1905	33.3333
HR248	49	4
HR250	73.6296	0

## Sheet: Table S2
Table S2. Phenotypic data of thermotolerance in HP population.
Individuals	HP_SY	HP_NK
HP1	67.25	44.6667
HP2	37.4603	18.2222
HP5	49.0159	47.5
HP8	52.0238	50
HP10	59.5	57.3333
HP12	20.5556	9.33333
HP13	55.3333	48
HP15	28.75	33.3333
HP17	37.1429	30
HP18	17.4286	0
HP22	37.4286	0
HP26	68	52
HP29	69.2063	0
HP31	63	26.6667
HP32	57.7143	20
HP35	44.1667	20.3333
HP36	27.5	0
HP41	46.1905	34.6667
HP43	51.7857	1.33333
HP45	38.4127	0
HP46	34.25	9.33333
HP48	74.4286	49.3333
HP50	51	0
HP51	63.75	59
HP52	34.2857	53.6667
HP53	55.4286	54.6667
HP56	23.7143	24
HP57	32.6667	0
HP59	31.1429	38
HP61	27.619	8
HP63	30	0
HP64	*	*
HP65	16.2857	0
HP70	48.5714	45.3333
HP71	42.1429	37.3333
HP74	44.127	0
HP75	55.7143	50
HP76	35	52
HP78	67.5	51.6667
HP79	50	45.3333
HP80	64	38
HP83	30.9444	0
HP84	34.4444	50.6667
HP87	45.3571	0
HP90	29.4286	50.6667
HP92	53.4722	34.6667
HP94	53.6905	58.6667
HP96	52.5714	49.3333
HP98	57.5	34.6667
HP100	68.2143	42.6667
HP101	69.6429	52
HP102	61.4286	16
HP103	60.4167	49
HP104	60	55
HP105	42.1429	42
HP111	45.7143	41.3333
HP112	33.9286	37.3333
HP113	32.8571	0
HP116	45	17.3333
HP117	31.25	37
HP118	15.7143	0
HP119	27.1429	5.33333
HP121	54.7751	44
HP123	39.75	37.3333
HP125	39.5556	26.6667
HP128	62.8571	39.6667
HP129	73.8095	55.6667
HP130	73.3929	44.6667
HP132	54.4643	6.66667
HP134	39.7619	41.3333
HP144	42.9167	0
HP147	45.5357	22.6667
HP150	38.5714	58.6667
HP154	31.6667	0
HP155	45.2857	55.6667
HP156	53.2222	0
HP159	58.5714	52
HP161	38.3333	13.5
HP165	58.7143	37.3333
HP172	46.5714	0
HP178	46.8254	37
HP188	56.8571	1.33333
HP196	51.1111	48
HP198	29.9048	28
HP200	39.7143	48.6667

## Sheet: Table S3
Table S3. Candidate genes within the major QTL qHT3.2
Gene ID	Annotation
Csa3G822280	Unknown protein
Csa3G822290	Ankyrin repeat domain-containing protein 50; contains IPR000535 (Major sperm protein), IPR020683 (Ankyrin repeat-containing domain)
Csa3G822300	Unknown protein
Csa3G822310	Dof zinc finger protein; contains IPR003851 (Zinc finger, Dof-type)
Csa3G822320	Unknown protein
Csa3G822330	Beta-glucosidase; contains IPR001360 (Glycoside hydrolase, family 1), IPR017853 (Glycoside hydrolase, superfamily)
Csa3G822340	Amine oxidase, putative; contains IPR002937 (Amine oxidase)
Csa3G822350	Cation/calcium exchanger; contains IPR004837 (Sodium/calcium exchanger membrane region)
Csa3G822360	Disease resistance protein I2, putative; contains IPR000767 (Disease resistance protein), IPR027417 (P-loop containing nucleoside triphosphate hydrolase)
Csa3G822370	Polyribonucleotide nucleotidyltransferase, putative; contains IPR012162 (Polyribonucleotide nucleotidyltransferase), IPR027408 (PNPase/RNase PH domain)
Csa3G822380	50S ribosomal protein L25; contains IPR011035 (Ribosomal protein L25/Gln-tRNA synthetase, anti-codon-binding domain), IPR020055 (Ribosomal protein L25, short-form)
Csa3G822390	LOB domain-containing protein, putative; contains IPR004883 (Lateral organ boundaries, LOB)
Csa3G822400	Histone-lysine N-methyltransferase; contains IPR001214 (SET domain), IPR003616 (Post-SET domain), IPR006560 (AWS), IPR007728 (Pre-SET domain)
Csa3G822410	Prostaglandin E synthase 3; contains IPR008978 (HSP20-like chaperone)
Csa3G822420	Pre-rRNA processing protein Rrp12; contains IPR016024 (Armadillo-type fold)
Csa3G822430	Pentatricopeptide repeat-containing protein, putative; contains IPR002885 (Pentatricopeptide repeat), IPR011990 (Tetratricopeptide-like helical)
Csa3G822440	AP2-like ethylene-responsive transcription factor; contains IPR016177 (DNA-binding, integrase-type)
Csa3G822450	Heat stress transcription factor B-3; contains IPR011991 (Winged helix-turn-helix DNA-binding domain)
Csa3G822460	Disease resistance protein; contains IPR000767 (Disease resistance protein), IPR027417 (P-loop containing nucleoside triphosphate hydrolase)
Csa3G822470	Unknown protein
Csa3G822480	Unknown protein
Csa3G822490	Nuclear pore complex protein nup93, putative; contains IPR007231 (Nucleoporin interacting component Nup93/Nic96)
Csa3G822500	Calcium-transporting ATPase 1; contains IPR001757 (Cation-transporting P-type ATPase), IPR023214 (HAD-like domain), IPR023298 (P-type ATPase, transmembrane domain), IPR024750 (Calcium-transporting P-type ATPase, N-terminal autoinhibitory domain)
Csa3G822510	Phosphate translocator protein; contains IPR004853 (Domain of unknown function DUF250)
Csa3G822520	Acid phosphatase, putative; contains IPR011230 (Phosphoesterase At2g46880)
Csa3G823020	IQ-domain 12; contains IPR000048 (IQ motif, EF-hand binding site), IPR025064 (Domain of unknown function DUF4005)
Csa3G823030	Cytokinin oxidase/dehydrogenase 1; contains IPR016164 (FAD-linked oxidase-like, C-terminal), IPR016166 (FAD-binding, type 2), IPR016170 (Vanillyl-alcohol oxidase/Cytokinin dehydrogenase C-terminal domain)
Csa3G823040	Putative uncharacterized protein F8F6_210
Csa3G823050	Hydroxymethylglutaryl-CoA lyase; contains IPR013785 (Aldolase-type TIM barrel), IPR027167 (Hydroxymethylglutaryl-CoA lyase)
Csa3G823060	Calmodulin-like protein 1; contains IPR011992 (EF-hand-like domain)
Csa3G823070	Putative serine/threonine protein phosphatase superfamily protein; contains IPR004843 (Metallophosphoesterase domain)
Csa3G823080	Pathogen-induced calmodulin-binding protein; contains IPR012417 (Calmodulin-binding domain, plant)
Csa3G823090	Unknown protein
Csa3G823100	Folylpolyglutamate synthase; contains IPR001645 (Folylpolyglutamate synthetase)
Csa3G823600	Abscisic acid insensitive 8 homologue
Csa3G823610	Putative uncharacterized protein T16L24.40
Csa3G823620	Chloroplastic group IIA intron splicing facilitator CRS1; contains IPR001890 (RNA-binding, CRM domain)
Csa3G823630	Unknown protein
Csa3G823640	Serine carboxypeptidase, putative; contains IPR001563 (Peptidase S10, serine carboxypeptidase)
Csa3G823650	Ankyrin repeat domain-containing protein; contains IPR020683 (Ankyrin repeat-containing domain)
Csa3G823660	Serine carboxypeptidase, putative; contains IPR001563 (Peptidase S10, serine carboxypeptidase)
Csa3G824160	Exodeoxyribonuclease; contains IPR003034 (SAP domain), IPR004808 (Exodeoxyribonuclease III xth), IPR005135 (Endonuclease/exonuclease/phosphatase)
Csa3G824170	DNA repair protein recA-like protein
Csa3G824180	Serine carboxypeptidase; contains IPR001563 (Peptidase S10, serine carboxypeptidase)
Csa3G824190	Serine carboxypeptidase, putative; contains IPR001563 (Peptidase S10, serine carboxypeptidase)
Csa3G824200	DEAD box ATP-dependent RNA helicase, putative; contains IPR009769 (Domain of unknown function DUF1336)
Csa3G824210	Early nodulin 55-2, putative; contains IPR008972 (Cupredoxin)
Csa3G824220	Blue copper protein, putative; contains IPR008972 (Cupredoxin)
Csa3G824230	Putative chorismate mutase; contains IPR008238 (Chorismate mutase, AroQ class, eukaryotic type)
Csa3G824730	Saccharopine dehydrogenase; contains IPR005097 (Saccharopine dehydrogenase / Homospermidine synthase)
Csa3G824740	Saccharopine dehydrogenase; contains IPR005097 (Saccharopine dehydrogenase / Homospermidine synthase)
Csa3G824750	tRNA guanosine-2'-O-methyltransferase; contains IPR001537 (tRNA/rRNA methyltransferase, SpoU)
Csa3G824760	RuvB-like helicase; contains IPR010339 (TIP49, C-terminal), IPR027238 (RuvB-like), IPR027417 (P-loop containing nucleoside triphosphate hydrolase)
Csa3G824770	Unknown protein
Csa3G824780	Putative ubiquitin conjugation factor; contains IPR013083 (Zinc finger, RING/FYVE/PHD-type), IPR019474 (Ubiquitin conjugation factor E4, core)
Csa3G824790	Unknown protein
Csa3G824800	HAUS augmin-like complex subunit; contains IPR026243 (HAUS augmin-like complex subunit 1)
Csa3G824810	Phosphatase and tensin-like protein; contains IPR008973 (C2 calcium/lipid-binding domain, CaLB), IPR014019 (Phosphatase tensin type)
Csa3G824820	Eukaryotic translation initiation factor 3 subunit, putative; contains IPR015943 (WD40/YVTN repeat-like-containing domain), IPR020472 (G-protein beta WD-40 repeat), IPR027525 (Eukaryotic translation initiation factor 3 subunit I)
Csa3G824830	RNA binding protein, putative; contains IPR001876 (Zinc finger, RanBP2-type), IPR012677 (Nucleotide-binding, alpha-beta plait)
Csa3G824840	Pentatricopeptide repeat-containing protein; contains IPR002885 (Pentatricopeptide repeat), IPR011990 (Tetratricopeptide-like helical)
Csa3G824850	MYB transcription factor; contains IPR009057 (Homeodomain-like)
Csa3G824860	Unknown protein
Csa3G824870	Cystathionine gamma synthase; contains IPR000277 (Cys/Met metabolism, pyridoxal phosphate-dependent enzyme), IPR015424 (Pyridoxal phosphate-dependent transferase)
Csa3G824880	Putative reductase; contains IPR002347 (Glucose/ribitol dehydrogenase)
Csa3G824890	Pro-resilin
Csa3G824900	Putative uncharacterized protein OSJNBa0091P11.30; contains IPR018971 (Protein of unknown function DUF1997)
Csa3G824910	Cation/H(+) antiporter 15; contains IPR006153 (Cation/H+ exchanger)
Csa3G824920	NBS-containing resistance-like protein; contains IPR000157 (Toll/interleukin-1 receptor homology (TIR) domain), IPR000767 (Disease resistance protein), IPR001611 (Leucine-rich repeat), IPR027417 (P-loop containing nucleoside triphosphate hydrolase)
Csa3G824930	Unknown protein
Csa3G824940	Tir-nbs-lrr resistance protein; contains IPR000157 (Toll/interleukin-1 receptor homology (TIR) domain), IPR000767 (Disease resistance protein), IPR027417 (P-loop containing nucleoside triphosphate hydrolase)
Csa3G824950	Vesicle transport v-SNARE 13; contains IPR007705 (Vesicle transport v-SNARE, N-terminal), IPR010989 (t-SNARE)
Csa3G824960	UPF0176 protein YceA; contains IPR001763 (Rhodanese-like domain)
Csa3G824970	Dihydroorotase; contains IPR004721 (Dihydroorotase homodimeric type)
Csa3G824980	Unknown protein
Csa3G824990	NAC domain protein; contains IPR003441 (No apical meristem (NAM) protein)
Csa3G825000	UPF0481 protein; contains IPR004158 (Protein of unknown function DUF247, plant)
Csa3G825010	Calmodulin-like protein; contains IPR011992 (EF-hand-like domain)
Csa3G825020	Dof zinc finger protein; contains IPR003851 (Zinc finger, Dof-type)

## Sheet: Table S4
Table S4. Heat stress treatment conducted at Shunyi, Beijing (SY)
Timepoint	12:00:00	12:30:00	13:00:00	13:30:00	14:00:00	14:30:00	15:00:00	15:30:00
Temerature	48.5	48.5	49.3	50.4	50.8	50.5	49.9	49.7
Humidity	0.657	0.677	0.657	0.651	0.656	0.66	0.658	0.733

## Sheet: Table S5
Table S5. Heat stress treatment conducted at Nankou, Beijing(NK)
Date	8.3	8.4	8.5	8.6	8.7	8.8	8.9	8.1	8.11
Hightset tem.	47.6	43.9	42.2	41.2	41.9	44.1	41.2	42.2	43.1
Lowest tem.	22.6	23.6	26.2	24.3	23.7	21.2	20	23.1	25.2
Hightset hum.	0.992	0.987	0.916	0.997	0.962	1	0.983	1	0.998
Lowest hum.	0.33	0.387	0.438	0.464	0.375	0.347	0.332	0.429	0.472
≧40℃ time	6h	6h	1.5h	1.5h	3h	6h	3h	5h	3h

## Sheet: Table S6
Table S6. Oligos used for qRT-PCR.
Gene name	Forward primer	Reverse primer
Csa3G822410	GGGTTGCAGGGTTCATCT	AAGAGCCTTTTCCACCAAC
Csa3G822450	ATCCGATGACAGACGACG	CATAGGTGTTAAGTTGGCGA
Csa3G824920	AACTTATGGAGATTCCTGGCT	CCCTGTAGAATGGTATCCTTG
Csa3G824940	TTCATGTGTGAGGAAGCAA	CCCATTTGCATTTTGTGTC
Csa3G823060	TCAAATCCTTAAACCCCAAC	CAGTCGAGGGAGGGTAGAA
Csa3G825010	AATCACAATGGAAACCCG	GCTCTTGTATTCTGTCTGCAAA
Csa3G824990	GGGGAAAAGGAATGGTATTT	TGCCATCGTTATTTCATCG
Csa3G822440	GATCCTTCATTTGGTCGTATG	TCAATGCAGAAGTTGTGGA
Csa3G822310	CCACATTTCAAGGATCTCG	TGCACCTGAGACTGACTGC
Csa3G825020	CTCCTCACCTTCCTTCTTCTTT	CTCACAGCATCCCTTATCG
Csa3G824850	CAATAATTCCACCCTTAGCC	CGCCTGAAGAAGAAGGAA
